# Supplementary material for: Endothelin Receptor B2 (EDNRB2) Is Responsible for the Tyrosinase-Independent Recessive White (mow) and Mottled (mo) Plumage Phenotypes in the Chicken
Source: PLoS One. 2014 Jan 23;9(1):e86361. doi: 10.1371/journal.pone.0086361 (PMC3900529; doi:10.1371/journal.pone.0086361)
Supplement: Table S1 — List of primers used for amplifying DNA fragments of chicken. (XLSX) [file pone.0086361.s004.xlsx]

## Sheet: Table S1
Table S1. List of primers used for amplifying DNA fragments of chicken EDNRB2 gene.
Primer name	Position of gene	Sequence (5’ to 3’)	Position in reference genomea (NM_204120b)
EDNRB2_F1	5’-UTR	AGGATCAGACCAAGACCCAAGCAAAGAC	11258380–11258405 (202–229)
EDNRB2_R1	3’-UTR	AGGGTCAGTGAAGTGCTACAGCTCTTAC	11264295–11264268 (519–500)
EDNRB2_Int2F	Intron 2	TCAGACCAAGACCCAAGCAAAGAC	11258392–11258405
EDNRB2_RS3	Exon 3	TTCACACAGACAGGCAGCAG	11258695–11258676 (920–901)
EDNRB2_Int3F1	Intron 3	AGGGTGATCATGTTCTCC	11259038–11259055
EDNRB2_Int3R	Intron 3	TGCTTTCCCAGGAACCTACTGTGAAC	11259112–11259087
EDNRB2_Int3F2	Intron 3	TATGTTTGCCTGGTTCTG	11259534–11259551
EDNRB2_Int3F	Intron 3	AGGTAACCTCAGAGTGCTTTCAGCTGC	11260272–11260298
EDNRB2_Int4Fc	Intron 4	TGAGGCCCTGTTGCTGATCCATC	11260838–11260860
EDNRB2_RS2	Exon 5	AGATCACTGTCACCTCCACC	11261099–11261080 (1305–1285)
EDNRB2_Int5F1	Intron 5	TACATGACTTCCAGCCAACAGGG	11261323–11261345
EDNRB2_Int5R1c	Intron 5	ATTCTCCCTGTTGGCTGGAAGTC	11261350–11261328
EDNRB2_Int5R2	Intron 5	AAGGAAGGTAGCTGATGC	11261995–11261978
EDNRB2_Int6R	Intron 6	ATGCATCTGCATCCACCTGTCAAGAAGC	11262322–11262295
EDNRB2_Int6Fd	Intron 6	ACTGATAGGCTGTGCTTTGGAC	11262655–11262676
EDNRB2_RS1	Exon 7	TCTGTCTGATCATAGATGGTC	11262919–11262899 (1729–1702)
EDNRB2_Ex8Rd	Exon 8	TTGAGAGAGGCCATGTTGATCC	11263330–11263279 (1377–1356)
EDNRB2_Int8R1	Intron 8	ACAGTGAGCAAATATGGGCATCC	11263470–11263448
EDNRB2_Int8R2	Intron 8	TGAAGGTAGCAAAGCCTC	11263839–11263822
a Position in the reference genomic sequence on chromosome 4 in the UCSC chicken genome (May 2006 assembly).
b Position in cDNA sequence of Gallus gallus endothelin receptor B subtype 2 (EDNRB2) (GenBank accession no. NM_204120).
c Primers used for PCR-RFLP genotyping of Cys244Phe substitution.
d Primers used for PCR-RFLP genotyping of Arg332His substitution.
