# Supplementary material for: Endothelin Receptor B2 (EDNRB2) Is Responsible for the Tyrosinase-Independent Recessive White (mow) and Mottled (mo) Plumage Phenotypes in the Chicken
Source: PLoS One. 2014 Jan 23;9(1):e86361. doi: 10.1371/journal.pone.0086361 (PMC3900529; doi:10.1371/journal.pone.0086361)
Supplement: Table S2 — Distribution of the G1008T nucleotide substitution leading to Cys244Phe in EDNRB2 in 22 chicken breeds including Red jungle fowl. (XLSX) [file pone.0086361.s005.xlsx]

## Sheet: Table S3
Table S2. Distribution of the G1008T nucleotide substitution leading to Cys244Phe in EDNRB2 in 22 chicken breeds including Red jungle fowl.
Breed	Origina	Plumage phenotype	Number of individuals	Nucleotide sequence at position 1008 (Amino acid at position 244)
				G/G (Cys/Cys)	G/T (Cys/Phe)	T/T (Phe/Phe)
Minohiki (MH)	Nagoya Univ.	White with a few pimented feathers	8			8
Minohiki	Fancier (Shizuoka)	White with a few pimented feathers	2			2
Onagadori	Fancier (Kanagawa)	White with a few pimented feathers	4			4
Ohiki	Fancier (Hiroshima)	White with a few pimented feathers	1			1
Shokoku	Fancier (Ehime)	White	2	2
	Fancier (Mie)	White with a few pimented feathers	3			3
Uzurao	Fancier (Ehime)	White	4	3	1
		White with a few pimented feathers	2			2
Chabo	Hirosima Univ. & Fancier (Fukui)	White	10	10
Chan	Fancier (Okinawa)	White	5	5
Koshamo	Fancier (Kagoshima)	White	4	4
Japanese Silkie (SIL)	Nagoya Univ.	White	8	8
Cochin bantam (CB)	Nagoya Univ.	White	3	3
White leghorn (WL-G)	Nagoya Univ.	White	8	8
Minohiki (MH)	Nagoya Univ.	Black breasted red or Buff columbian	18	12	6
Onagadori	Fancier (Ehime)	Black breasted silver	6	6
Shokoku	Fancier (Shizuoka & Ehime)	Black breasted silver	8	8
Uzurao	Fancier (Ehime)	Black breasted red	6	4	2
Totenko	Fancier (Kanagawa)	Black breasted red	8	8
Koeyoshi	Fancier (Kanagawa)	Black breasted silver like	8	8
Hinaidori	Fancier (Kanagawa)	Black breasted red	8	8
Koshamo	Fancier (Ehime)	Solid black	8	8
Shamo	Fancier (Fukushima)	Solid black or Blue	4	4
Ehime-jidori (EJ)	Nagoya Univ.	Black, Black breasted red or silver	8	8
Chabo	Hirosima Univ. & Fancier (Fukui)	Blue, Black, Barred and Buff columbian	8	8
Chan	Fancier (Okinawa)	Black, Black breasted red or silver	10	10
Cochin bantam (CB)	Nagoya Univ.	Solid black	8	8
Brown Leghorn (BL-E)	Nagoya Univ.	Black breasted red	3	3
Black Minorca (BM-C)	Nagoya Univ.	Solid black	3	3
Fayoumi (GSP)	Nagoya Univ.	Autosomal barring	3	3
Fayoumi (PNP/DO)	Nagoya Univ.	Columbian like	3	3
Fayoumi (GSN/1)	Nagoya Univ.	Columbian like	3	3
Fayoumi (YL)	Nagoya Univ.	Autosomal barring like	3	3
Australorp (AL-NU)	Nagoya Univ.	Solid black	3	3
Rhode Island Red (RIR-Y8/NU)	Nagoya Univ.	Dark brown columbian	3	3
Red jungle fowl (RJF/NU)	Nagoya Univ.	Black breasted red	8	8
a Districts where the samples were collected are shown in parentheses.
