# Supplementary material for: Endothelin Receptor B2 (EDNRB2) Is Responsible for the Tyrosinase-Independent Recessive White (mow) and Mottled (mo) Plumage Phenotypes in the Chicken
Source: PLoS One. 2014 Jan 23;9(1):e86361. doi: 10.1371/journal.pone.0086361 (PMC3900529; doi:10.1371/journal.pone.0086361)
Supplement: Table S3 — Distribution of the G1272A nucleotide substitution leading to Arg332His in EDNRB2 in 14 chicken breeds including Red jungle fowl. (XLSX) [file pone.0086361.s006.xlsx]

## Sheet: TableS4
Table S3. Distribution of the G1272A nucleotide substitution leading to Arg332His in EDNRB2 in 14 chicken breeds including Red jungle fowl.
Breed	Origina	Plumage phenotype	Number of birds	Nucleotide sequence at position 1272 (Amino acid at position 332)
				G/G (Arg/Arg)	G/A (Arg/His)	A/A (His/His)
Ehime-jidori (EJ)	Nagoya Univ.	Mottled	8			8
		Non-mottled	8	5	3
Chabo	Fancier (Gunma)	Mottled	4			4
	Hiroshima Univ.	Mottled	2			2
	Fancier (Hiroshima)	Mottled	10			10
	Fancier (Fukui)	Non-mottled	4	4
Koshamo	Fancier (Kagoshima)	Mottled	2			2
		Non-mottled	2	2
	Hiroshima Univ.	Mottled	6			6
Cochin bantam (CB)	Nagoya Univ.	Mottled	3			3
		Non-mottled（Solid black）	3	3
Sebright bantam	Hiroshima Univ.	Single Lacing	3	3
Large Cochin	Fancier (Fukui)	Solid black & Buff	3	3
White Leghorn (WL-G)	Nagoya Univ.	White	4	4
Brown Leghorn (BL-E)	Nagoya Univ.	Black breasted red	4	4
Black Minorca (BM-C)	Nagoya Univ.	Solid black	4	4
Fayoumi (GSP)	Nagoya Univ.	Autosomal barring	4	4
Australorp (AL-NU)	Nagoya Univ.	Solid black	4	4
Rhode Island Red (RIR-Y8/NU)	Nagoya Univ.	Dark brown columbian	8	8
Rhode Island Red (Sex-linked dwarf)	Nagoya Univ.	Dark brown columbian	8	8
Red jungle fowl (RJF/NU)	Nagoya Univ.	Black breasted red	4	4
a Districts where the samples were collected are shown in parentheses.
