# Supplementary material for: Endothelin Receptor B2 (EDNRB2) Is Responsible for the Tyrosinase-Independent Recessive White (mow) and Mottled (mo) Plumage Phenotypes in the Chicken
Source: PLoS One. 2014 Jan 23;9(1):e86361. doi: 10.1371/journal.pone.0086361 (PMC3900529; doi:10.1371/journal.pone.0086361)
Supplement: Table S4 — DNA sequence polymorphism in EDNRB2 among three alleles ( Mo +, mow and mo ). (XLSX) [file pone.0086361.s007.xlsx]

## Sheet: Table S2
Table S4. DNA sequence polymorphism in EDNRB2 among three alleles (Mo+, mow and mo).
Positiona			Positionb	MH wild (Mo+/Mo+)c	MH white (mow/mow)c	EJ mottled (mo/mo)d
11258476	(exon 3)	C	300	C	C	T
11258496	(exon 3)	A	320	A	A	G
11258684	(exon 3)	T	508	C	C	C
11258867	(exon 3)	C	691	C	G	G
11258911	(intron 3)	T	-	C	T	T
11259080	(intron 3)	T	-	T	C	C
11259147	(intron 3)	G	-	A	A	A
11259311	(intron 3)	T	-	G	G	G
11259351	(intron 3)	C	-	C	T	C
11259363	(intron 3)	T	-	G	T	T
11259419	(intron 3)	A	-	G	A	G
11259493	(intron 3)	C	-	T	C	T
11259496	(intron 3)	G	-	G	G	A
11259498	(intron 3)	T	-	C	T	C
11259501	(intron 3)	T	-	A	T	T
11259526	(intron 3)	C	-	C	C	T
11259575-76	(intron 3)	-	-	TCCTAAGG*	-	-
11259589	(intron 3)	A	-	G	A	A
11259621	(intron 3)	A	-	G	A	A
11259699	(intron 3)	C	-	T	C	C
11259701	(intron 3)	G	-	C	G	G
11259761	(intron 3)	C	-	C	C	T
11259830	(intron 3)	A	-	G	G	A
11259863	(intron 3)	T	-	C	C	C
11259909	(intron 3)	T	-	T	T	A
11259911	(intron 3)	G	-	G	G	A
11259918	(intron 3)	C	-	C	C	T
11259919	(intron 3)	G	-	A	A	G
11259977	(intron 3)	T	-	T	T	C
11259997	(intron 3)	T	-	T	C	T
11260032	(intron 2)	T	-	T	T	C
11260042	(intron 3)	G	-	A	A	A
11260196	(intron 3)	A	-	G	G	G
11260196	(intron 3)	C	-	T	T	T
11260507	(exon 4)	C	835	C	C	T
11260647	(intron 4)	C	-	T	T	C
11260652	(intron 4)	A	-	T	T	A
11260668	(intron 4)	C	-	T	T	C
11260698	(intron 4)	A	-	G	G	A
11260710	(intron 4)	A	-	G	G	A
11260716	(intron 4)	G	-	A	A	G
11260757	(intron 4)	C	-	A	A	A
11260781	(intron 4)	C	-	T	T	T
11260893	(intron 4)	T	-	T	T	C
11260971	(intron 4)	G	-	T	T	G
11260983	(intron 4)	T	-	G	G	T
11261187	(exon 5)	G	1008	G	T	G
11261200	(exon 5)	T	1021	T	C	C
11261231	(intron 5)	A	-	A	A	G
11261257	(intron 5)	A	-	A	A	G
11261311	(intron 5)	T	-	C	C	T
11261388	(intron 5)	A	-	A	A	G
11261496	(intron 5)	C	-	C	T	C
11261544-975	(intron 5)	I: LTR	-	II	II	II
11262146	(exon 6)	T	1159	T	C	T
11262192	(intron 6)	C	-	C	T	C
11262194	(intron 6)	A	-	A	G	A
11262348	(intron 6)	A	-	A	G	G
11262543	(intron 6)	A	-	A	G	A
11262700	(intron 6)	C	-	C	G	C
11262729	(intron 6)	T	-	T	T	C
11262739	(intron 6)	G	-	G	G	A
11262886	(exon 7)	G	1272	G	G	A
11262949	(intron 7)	A	-	A	G	A
11262952	(intron 7)	A	-	A	T	A
11262954-57	(intron 7)	CAGC	-	CAGC	del**	CAGC
11263018	(intron 7)	A	-	A	G	A
11263033	(intron 7)	T	-	T	C	T
11263063	(intron 7)	T	-	T	A	A
11263180	(intron 7)	T	-	T	C	C
11263246	(intron 7)	A	-	A	G	G
11263393	(intron 8)	T	-	T	T	C
11263417	(intron 8)	A	-	A	G	A
11263424	(intron 8)	C	-	C	C	T
11263442	(intron 8)	C	-	C	C	A
11263483	(intron 8)	A	-	A	A	T
11263626	(intron 8)	A	-	A	G	G
11263967	(intron 8)	T	-	T	T	A
a Position in the reference genomic sequence on chromosome 4 in the UCSC chicken genome (May 2006 assembly).
b Position in cDNA sequence of Gallus gallus endothelin receptor B subtype 2 (EDNRB2) (GenBank accession no. NM_204120).
c MH, Minohiki.
d EJ, Ehime-jidori.
* 8 bp insertion.
** 4 bp deletion.
